# Supplementary material for: 5-ALA does not potentiate dihydroartemisinin against Plasmodium falciparum malaria parasites
Source: EMBO Mol Med. 2026 Feb 27;18(4):1130–3. doi: 10.1038/s44321-026-00388-7 (PMC13083901; doi:10.1038/s44321-026-00388-7)
Supplement: Supplementary file 2 — Source data Fig. 1 [file 44321_2026_388_MOESM2_ESM.zip › SourceDataFig1/1A-C/A-C.xlsx]

## Sheet: Tabelle1
		Fig 1A				Fig 1B				Fig 1C
Replicate	3D7 0 µM 5'ALA 700 nM DHA	C580Y 6h 0 µM 5'ALA 700 nM DHA	C580Y 6h 200 µM 5'ALA 700 nM DHA	C580Y 6h 1000 µM 5'ALA 700 nM DHA		C580Y 3+6h 0 µM 5'ALA 700 nM DHA	C580Y 3+6h 200 µM 5'ALA 700 nM DHA	C580Y 3+6h 1000 µM 5'ALA 700 nM DHA		3D7 3+6h 0 µM 5'ALA 3 nM DHA	3D7 3+6h 200 µM 5'ALA 3 nM DHA	3D7 3+6h 1000 µM 5'ALA 3 nM DHA
1	0.02	29.587	27.086	25.922		23.625		21.701		6.384		5.543
2	0.04	33.23	21.711	25.839		23.371		21.588		15.356	14.331	12.351
3	0.1					26.473		19.251
4						28.396		28.629
