# Supplementary material for: 5-ALA does not potentiate dihydroartemisinin against Plasmodium falciparum malaria parasites
Source: EMBO Mol Med. 2026 Feb 27;18(4):1130–3. doi: 10.1038/s44321-026-00388-7 (PMC13083901; doi:10.1038/s44321-026-00388-7)
Supplement: Supplementary file 2 — Source data Fig. 1 [file 44321_2026_388_MOESM2_ESM.zip › SourceDataFig1/1E/5-ALA-quantification.xlsx]

## Sheet: Tabelle1
Exp performed on	Blood from	5-ALA	Alexa			Area	Mean	Min	Max	minus background	just values
	2025-09-16 _0ALA	0	15	Background	2	1.559	6	6	6	0	0		2025-16-09 _0ALA	Background	6
	2025-09-16 _0ALA	0	15	RBC	1	0.159	6.062	6	7	0.062	0.062			RBC	6.0535
	2025-09-16 _0ALA	0	15	RBC	3	0.21	6.086	6	7	0.086	0.086			Ring	6.0174
	2025-09-16 _0ALA	0	15	RBC	3	0.183	6.228	6	7	0.228	0.228			Trophozoite	6.0405
	2025-09-16 _0ALA	0	15	Trophozoite	4	0.229	6.065	6	8	0.065	0.065		2025-16-09 _200ALA	Background
	2025-09-16 _0ALA	0	17	Background	1	1.206	6	6	6	0	0			RBC
	2025-09-16 _0ALA	0	17	RBC	5	0.185	6.091	6	7	0.091	0.091			Ring
	2025-09-16 _0ALA	0	17	RBC	6	0.206	6.019	6	7	0.019	0.019			Trophozoite
	2025-09-16 _0ALA	0	17	RBC	7	0.224	6.002	6	7	0.002	0.002		2025-16-09 _1000ALA	Background	6.00025
	2025-09-16 _0ALA	0	17	Ring	8	0.18	6.076	6	7	0.076	0.076			RBC	6.69833
	2025-09-16 _0ALA	0	17	Ring	9	0.207	6.003	6	7	0.003	0.003			Ring	6.88025
	2025-09-16 _0ALA	0	19	Background	1	1.196	6	5	6	0	0			Trophozoite	7.7425
	2025-09-16 _0ALA	0	19	RBC	2	0.168	6.075	6	7	0.075	0.075
	2025-09-16 _0ALA	0	19	RBC	3	0.246	6.029	6	7	0.029	0.029		2025-10-02_0ALA	Background	6.00025
	2025-09-16 _0ALA	0	19	RBC	4	0.198	6.011	6	7	0.011	0.011			RBC	6.111
	2025-09-16 _0ALA	0	19	Ring	5	0.255	6	6	6	0	0			Ring	6.0525
	2025-09-16 _0ALA	0	19	Trophozoite	6	0.186	6.016	6	7	0.016	0.016			Trophozoite	6.12483
	2025-09-16 _0ALA	0	19	Ring	7	0.234	6	6	7	0	0		2025-10-02_200ALA	Background
	2025-09-16 _0ALA	0	21	Background	1	1.892	6	6	6	0	0			RBC
	2025-09-16 _0ALA	0	21	RBC	2	0.191	6.01	6	7	0.01	0.01			Ring
	2025-09-16 _0ALA	0	21	RBC	3	0.202	6	6	7	0	0			Trophozoite
	2025-09-16 _0ALA	0	21	RBC	4	0.199	6.029	6	7	0.029	0.029		2025-10-02_1000ALA	Background	6.05283
	2025-09-16 _0ALA	0	21	Ring	5	0.215	6.008	6	7	0.008	0.008			RBC	6.4265
	2025-09-16 _1000ALA	1000	49	Background	1	0.966	6.001	6	7	0	0			Ring	8.2135
	2025-09-16 _1000ALA	1000	49	RBC	2	0.234	6.084	6	7	0.083	0.083			Trophozoite	13.863
	2025-09-16 _1000ALA	1000	49	RBC	3	0.196	6.142	6	7	0.141	0.141
	2025-09-16 _1000ALA	1000	49	RBC	4	0.192	6.654	6	7	0.653	0.653
	2025-09-16 _1000ALA	1000	49	Ring	5	0.194	6.998	6	14	0.997	0.997
	2025-09-16 _1000ALA	1000	49	Trophozoite	6	0.214	7.21	6	11	1.209	1.209
	2025-09-16 _1000ALA	1000	51	Background	1	1.082	6	6	6	0	0
	2025-09-16 _1000ALA	1000	51	RBC	2	0.223	6.7	6	7	0.7	0.7
	2025-09-16 _1000ALA	1000	51	RBC	3	0.21	6.802	6	7	0.802	0.802
	2025-09-16 _1000ALA	1000	51	RBC	4	0.141	6.196	6	7	0.196	0.196
	2025-09-16 _1000ALA	1000	51	Ring	5	0.18	6.791	6	8	0.791	0.791
	2025-09-16 _1000ALA	1000	51	Ring/Troph	6	0.223	7.062	6	8	1.062	1.062
	2025-09-16 _1000ALA	1000	51	Trophozoite	7	0.183	8.275	6	13	2.275	2.275
	2025-09-16 _1000ALA	1000	53	Background	1	2.132	6	6	7	0	0
	2025-09-16 _1000ALA	1000	53	RBC	2	0.189	6.757	6	7	0.757	0.757
	2025-09-16 _1000ALA	1000	53	RBC	3	0.196	6.915	6	7	0.915	0.915
	2025-09-16 _1000ALA	1000	53	RBC	4	0.189	6.902	6	7	0.902	0.902
	2025-09-16 _1000ALA	1000	53	Ring	5	0.215	6.84	6	8	0.84	0.84
	2025-09-16 _1000ALA	1000	53	Ring/Troph	6	0.186	6.003	6	7	0.003	0.003
	2025-09-16 _1000ALA	1000	55	Background	1	1.903	6	6	6	0	0
	2025-09-16 _1000ALA	1000	55	RBC	2	0.143	6.964	6	7	0.964	0.964
	2025-09-16 _1000ALA	1000	55	RBC	3	0.214	7.409	6	8	1.409	1.409
	2025-09-16 _1000ALA	1000	55	RBC	4	0.143	6.855	6	7	0.855	0.855
	2025-09-16 _1000ALA	1000	55	Ring	5	0.204	6.892	6	9	0.892	0.892
	2025-10-02 _0ALA	0	6	Background	1	3.863	6	6	6	0	0
	2025-10-02 _0ALA	0	6	RBC	2	0.202	6.008	6	7	0.008	0.008
	2025-10-02 _0ALA	0	6	RBC	3	0.276	6.023	6	7	0.023	0.023
	2025-10-02 _0ALA	0	6	RBC	4	0.232	6.364	6	7	0.364	0.364
	2025-10-02 _0ALA	0	6	Trophozoite	5	0.267	6.074	6	7	0.074	0.074
	2025-10-02 _0ALA	0	33	Background	1	1.232	6.001	6	7	0	0
	2025-10-02 _0ALA	0	33	RBC	2	0.183	6.035	6	7	0.034	0.034
	2025-10-02 _0ALA	0	33	RBC	3	0.175	6.123	6	7	0.122	0.122
	2025-10-02 _0ALA	0	33	RBC	4	0.206	6.155	6	7	0.154	0.154
	2025-10-02 _0ALA	0	33	Ring	5	0.152	6.102	6	7	0.101	0.101
	2025-10-02 _0ALA	0	33	Trophozoite	6	0.157	6.106	6	8	0.105	0.105
	2025-10-02 _0ALA	0	33	Trophozoite	7	0.215	6.146	6	8	0.145	0.145
	2025-10-02 _0ALA	0	11	Background	1	1.447	6	6	6	0	0
	2025-10-02 _0ALA	0	11	RBC	2	0.218	6.021	6	7	0.021	0.021
	2025-10-02 _0ALA	0	11	RBC	3	0.218	6.04	6	7	0.04	0.04
	2025-10-02 _0ALA	0	11	RBC	4	0.213	6.073	6	7	0.073	0.073
	2025-10-02 _0ALA	0	11	Trophozoite	5	0.191	6.054	6	7	0.054	0.054
	2025-10-02 _0ALA	0	11	Trophozoite	6	0.224	6.25	6	8	0.25	0.25
	2025-10-02 _0ALA	0	3	Background	1	3.756	6	6	6	0	0
	2025-10-02 _0ALA	0	3	RBC	2	0.185	6.403	6	7	0.403	0.403
	2025-10-02 _0ALA	0	3	RBC	3	0.183	6.085	6	7	0.085	0.085
	2025-10-02 _0ALA	0	3	RBC	4	0.244	6.002	6	7	0.002	0.002
	2025-10-02 _0ALA	0	3	Ring	5	0.232	6.003	6	7	0.003	0.003
	2025-10-02 _0ALA	0	3	Ring/Troph	6	0.255	6.011	6	7	0.011	0.011
	2025-10-02 _0ALA	0	3	Trophozoite	7	0.258	6.119	6	8	0.119	0.119
	2025-10-02 _1000ALA	1000	7	Background	1	1.755	6.001	6	7	0	0
	2025-10-02 _1000ALA	1000	7	RBC	2	0.171	6.464	6	7	0.463	0.463
	2025-10-02 _1000ALA	1000	7	RBC	3	0.215	6.274	6	7	0.273	0.273
	2025-10-02 _1000ALA	1000	7	RBC	4	0.191	6.383	6	7	0.382	0.382
	2025-10-02 _1000ALA	1000	7	Ring/Troph	5	0.188	7.156	7	9	1.155	1.155
	2025-10-02 _1000ALA	1000	7	Trophozoite	6	0.237	7.977	6	12	1.976	1.976
	2025-10-02 _1000ALA	1000	7	Trophozoite	7	0.229	9.47	7	19	3.469	3.469
	2025-10-02 _1000ALA	1000	9	Background	1	3.682	6.007	6	9	0	0
	2025-10-02 _1000ALA	1000	9	RBC	2	0.229	6.998	6	7	0.991	0.991
	2025-10-02 _1000ALA	1000	9	RBC	3	0.273	6.043	6	7	0.036	0.036
	2025-10-02 _1000ALA	1000	9	RBC	4	0.26	6.998	6	7	0.991	0.991
	2025-10-02 _1000ALA	1000	9	Trophozoite	5	0.283	10.28	6	18	4.273	4.273
	2025-10-02 _1000ALA	1000	11	Background	1	2.241	6.256	6	7	0	0
	2025-10-02 _1000ALA	1000	11	RBC	2	0.214	6.123	6	7	-0.133	-0.133
	2025-10-02 _1000ALA	1000	11	RBC	3	0.218	6.526	6	7	0.27	0.27
	2025-10-02 _1000ALA	1000	11	RBC	4	0.236	6.222	6	7	-0.034	-0.034
	2025-10-02 _1000ALA	1000	11	Ring/Troph	5	0.249	8.922	7	14	2.666	2.666
	2025-10-02 _1000ALA	1000	11	Ring	6	0.207	7.085	6	9	0.829	0.829
	2025-10-02 _1000ALA	1000	11	Trophozoite	7	0.206	17.147	10	31	10.891	10.891
	2025-10-02 _1000ALA	1000	13	Background	1	3.108	6.023	6	7	0	0
	2025-10-02 _1000ALA	1000	13	RBC	2	0.237	6.452	6	7	0.429	0.429
	2025-10-02 _1000ALA	1000	13	RBC	3	0.232	6.578	6	7	0.555	0.555
	2025-10-02 _1000ALA	1000	13	RBC	4	0.222	6.216	6	7	0.193	0.193
	2025-10-02 _1000ALA	1000	13	Ring	5	0.194	6.944	6	8	0.921	0.921
	2025-10-02 _1000ALA	1000	13	Ring	6	0.154	7.096	6	10	1.073	1.073
	2025-10-02 _1000ALA	1000	15	Background	1	1.537	6.021	6	7	0	0
	2025-10-02 _1000ALA	1000	15	RBC	2	0.231	6.337	6	7	0.316	0.316
	2025-10-02 _1000ALA	1000	15	RBC	3	0.224	6.888	6	7	0.867	0.867
	2025-10-02 _1000ALA	1000	15	RBC	4	0.226	6.428	6	7	0.407	0.407
	2025-10-02 _1000ALA	1000	15	Ring	5	0.194	6.883	6	9	0.862	0.862
	2025-10-02 _1000ALA	1000	15	Trophozoite	6	0.258	18.22	9	32	12.199	12.199
	2025-10-02 _1000ALA	1000	17	Background	1	0.96	6.009	6	7	0	0
	2025-10-02 _1000ALA	1000	17	RBC	2	0.226	6.014	6	7	0.005	0.005
	2025-10-02 _1000ALA	1000	17	RBC	3	0.217	6.251	6	7	0.242	0.242
	2025-10-02 _1000ALA	1000	17	RBC	4	0.236	6.482	6	7	0.473	0.473
	2025-10-02 _1000ALA	1000	17	Ring/Troph	5	0.191	7.907	7	9	1.898	1.898
	2025-10-02 _1000ALA	1000	17	Ring	6	0.188	14.22	8	16	8.211	8.211
	2025-10-02 _1000ALA	1000	17	Ring	7	0.196	7.053	7	8	1.044	1.044
	2025-10-02 _1000ALA	1000	17	Ring/Troph	8	0.229	14.9	8	17	8.891	8.891
	2025-10-02 _1000ALA	1000	17	Trophozoite	9	0.232	20.084	9	31	14.075	14.075
	2025-10-02 _200ALA	200	35	Background	1	0.716	6	6	6	0	0
	2025-10-02 _200ALA	200	35	RBC	2	0.183	6.356	6	7	0.356	0.356
	2025-10-02 _200ALA	200	35	RBC	3	0.212	6.691	6	7	0.691	0.691
	2025-10-02 _200ALA	200	35	RBC	4	0.183	6.508	6	7	0.508	0.508
	2025-10-02 _200ALA	200	35	Ring	5	0.238	6.818	6	8	0.818	0.818
	2025-10-02 _200ALA	200	37	Background	1	1.692	6	6	6	0	0
	2025-10-02 _200ALA	200	37	RBC	2	0.215	6.035	6	7	0.035	0.035
	2025-10-02 _200ALA	200	37	RBC	3	0.236	6.612	6	7	0.612	0.612
	2025-10-02 _200ALA	200	37	RBC	4	0.219	6.984	6	8	0.984	0.984
	2025-10-02 _200ALA	200	37	Ring	5	0.273	6.194	6	8	0.194	0.194
	2025-10-02 _200ALA	200	37	Ring	6	0.241	6.252	6	8	0.252	0.252
	2025-10-02 _200ALA	200	37	Trophozoite	2	0.223	7.178	6	11	1.178	1.252
	2025-10-02 _200ALA	200	39	Background	1	2.121	6	6	6	0	0
	2025-10-02 _200ALA	200	39	RBC	2	0.24	6.441	6	7	0.441	0.441
	2025-10-02 _200ALA	200	39	RBC	3	0.226	6.309	6	7	0.309	0.309
	2025-10-02 _200ALA	200	39	RBC	4	0.24	6.609	6	7	0.609	0.609
	2025-10-02 _200ALA	200	39	Ring	5	0.263	6.163	6	8	0.163	0.163
	2025-10-02 _200ALA	200	39	Ring/Troph	6	0.253	6.957	6	12	0.957	0.957
	2025-10-02 _200ALA	200	41	Background	1	0.719	6.001	6	7	0	0
	2025-10-02 _200ALA	200	41	RBC	2	0.242	6.409	6	7	0.408	0.408
	2025-10-02 _200ALA	200	41	RBC	3	0.245	6.021	6	7	0.02	0.02
	2025-10-02 _200ALA	200	41	RBC	4	0.252	6.355	6	7	0.354	0.354
	2025-10-02 _200ALA	200	41	Ring/Troph	5	0.186	7.115	7	9	1.114	1.114
	2025-10-02 _200ALA	200	41	Ring	6	0.22	7.035	6	8	1.034	1.034
	2025-10-02 _200ALA	200	41	Ring	7	0.241	6.769	6	9	0.768	0.768
	2025-10-02 _200ALA	200	41	Ring	8	0.189	7.202	6	10	1.201	1.201
	2025-10-02 _200ALA	200	45	Background	1	0.743	6.002	6	7	0	0
	2025-10-02 _200ALA	200	45	RBC	2	0.258	6.727	6	7	0.725	0.725
	2025-10-02 _200ALA	200	45	RBC	3	0.315	6.833	6	7	0.831	0.831
	2025-10-02 _200ALA	200	45	RBC	4	0.267	6.919	6	7	0.917	0.917
	2025-10-02 _200ALA	200	45	Ring	5	0.246	6.844	6	9	0.842	0.842
	2025-10-02 _200ALA	200	45	Trophozoite	6	0.276	19.925	7	35	13.923	13.923
	2025-10-02 _200ALA	200	47	Background	1	1.865	6.021	6	7	0	0
	2025-10-02 _200ALA	200	47	RBC	2	0.255	6.961	6	7	0.94	0.94
	2025-10-02 _200ALA	200	47	RBC	3	0.206	6.963	6	7	0.942	0.942
	2025-10-02 _200ALA	200	47	RBC	4	0.261	6.802	6	7	0.781	0.781
	2025-10-02 _200ALA	200	47	Ring	5	0.234	6.987	6	8	0.966	0.966
	2025-10-02 _200ALA	200	47	Trophozoite	6	0.264	9.772	6	24	3.751	3.751
	2025-10-02 _200ALA	200	49	Background	1	3.227	6.002	6	7	0	0
	2025-10-02 _200ALA	200	49	RBC	2	0.262	6.818	6	7	0.816	0.816
	2025-10-02 _200ALA	200	49	RBC	3	0.243	6.689	6	7	0.687	0.687
	2025-10-02 _200ALA	200	49	RBC	4	0.238	6.954	6	7	0.952	0.952
	2025-10-02 _200ALA	200	49	Ring	5	0.232	6.989	6	8	0.987	0.987
	2025-10-02 _200ALA	200	49	Ring/Troph	6	0.226	6.987	6	9	0.985	0.985
	2025-10-02 _200ALA	200	49	Trophozoite	7	0.218	12.723	7	27	6.721	6.721
	2025-09-16 _200ALA	200	33	Background	1	1.983	6	6	6	0	0
	2025-09-16 _200ALA	200	33	RBC	2	0.136	6.168	6	7	0.168	0.168
	2025-09-16 _200ALA	200	33	RBC	3	0.154	6.027	6	7	0.027	0.027
	2025-09-16 _200ALA	200	33	RBC	4	0.171	6.672	6	7	0.672	0.672
	2025-09-16 _200ALA	200	33	Ring	5	0.166	6.123	6	8	0.123	0.123
	2025-09-16 _200ALA	200	33	Ring	6	0.215	6.119	6	7	0.119	0.119
	2025-09-16 _200ALA	200	33	Ring	7	0.218	7.242	6	8	1.242	1.242
	2025-09-16 _200ALA	200	35	Ring/Troph	8	0.196	6.116	6	8	0.116	0.116
	2025-09-16 _200ALA	200	35	Background	1	2.358	6	6	7	0	0
	2025-09-16 _200ALA	200	35	RBC	2	0.261	6.036	6	7	0.036	0.036
	2025-09-16 _200ALA	200	35	RBC	3	0.218	6	6	7	0	0
	2025-09-16 _200ALA	200	35	Ring/Troph	4	0.234	6.197	6	8	0.197	0.197
	2025-09-16 _200ALA	200	35	Background	2	2.506	6	6	6	0	0
	2025-09-16 _200ALA	200	35	RBC	3	0.166	6.16	6	7	0.16	0.16
	2025-09-16 _200ALA	200	35	RBC	4	0.183	6.856	6	7	0.856	0.856
	2025-09-16 _200ALA	200	35	RBC	5	0.209	7.008	7	8	1.008	1.008
	2025-09-16 _200ALA	200	35	Trophozoite	6	0.264	7.567	6	12	1.567	1.567
	2025-09-16 _200ALA	200	39	Background	1	3.596	6	6	7	0	0
	2025-09-16 _200ALA	200	39	RBC	2	0.168	6.199	6	7	0.199	0.199
	2025-09-16 _200ALA	200	39	RBC	3	0.184	6.41	6	7	0.41	0.41
	2025-09-16 _200ALA	200	39	RBC	4	0.202	6.319	6	7	0.319	0.319
	2025-09-16 _200ALA	200	39	Ring	5	0.189	6.276	6	8	0.276	0.276
	2025-09-16 _200ALA	200	39	Ring	6	0.184	6.908	6	8	0.908	0.908
	2025-09-16 _200ALA	200	39	Ring	7	0.179	7.001	6	8	1.001	1.001
	2025-09-16 _200ALA	200	39	Ring	8	0.196	6.835	6	8	0.835	0.835
	2025-09-16 _200ALA	200	39	Ring	9	0.215	6.883	6	8	0.883	0.883
	2025-09-16 _200ALA	200	41	Background	1	1.046	6	6	6	0	0
	2025-09-16 _200ALA	200	41	RBC	2	0.262	6.094	6	8	0.094	0.094
	2025-09-16 _200ALA	200	41	RBC	3	0.255	6.49	6	7	0.49	0.49
	2025-09-16 _200ALA	200	41	RBC	4	0.223	6.705	6	7	0.705	0.705
	2025-09-16 _200ALA	200	41	Trophozoite	5	0.218	8.096	7	9	2.096	2.096
	2025-09-16 _200ALA	200	41	Trophozoite	6	0.191	7.666	6	10	1.666	1.666
	2025-09-16 _200ALA	200	43	Background	1	4.907	6	6	6	0	0
	2025-09-16 _200ALA	200	43	RBC	2	0.212	6.723	6	7	0.723	0.723
	2025-09-16 _200ALA	200	43	RBC	3	0.2	6.921	6	7	0.921	0.921
	2025-09-16 _200ALA	200	43	RBC	4	0.21	6.066	6	7	0.066	0.066
	2025-09-16 _200ALA	200	43	Ring	5	0.188	6.476	6	9	0.476	0.476
	2025-09-16 _200ALA	200	43	Ring/Troph	6	0.152	7.021	6	8	1.021	1.021
	2025-09-16 _200ALA	200	43	Ring	7	0.147	7.087	6	10	1.087	1.087
	2025-09-16 _200ALA	200	43	Ring	8	0.166	7.053	6	9	1.053	1.053
	2025-09-16 _200ALA	200	43	Trophozoite	9	0.226	7.173	6	13	1.173	1.173
2025-10-16	2025-10-16 _1000ALA	1000	54	Background	1	4.375	6.017	6	7	0	0
	2025-10-16 _1000ALA	1000	54	RBC	2	0.21	6.175	6	7	0.158	0.158
	2025-10-16 _1000ALA	1000	54	RBC	3	0.199	6.999	6	7	0.982	0.982
	2025-10-16 _1000ALA	1000	54	RBC	4	0.19	6.927	6	7	0.91	0.91
	2025-10-16 _1000ALA	1000	54	Ring	5	0.159	7.874	7	9	1.857	1.857
	2025-10-16 _1000ALA	1000	54	Trophozoite	6	0.256	13.207	7	31	7.19	7.19
	2025-10-16 _1000ALA	1000	54	Trophozoite	7	0.226	10.125	7	20	4.108	4.108
	2025-10-16 _1000ALA	1000	55	Background	1	4.324	6.181	6	7	0	0
	2025-10-16 _1000ALA	1000	55	RBC	2	0.247	6.78	6	7	0.599	0.599
	2025-10-16 _1000ALA	1000	55	RBC	3	0.276	6.096	6	7	-0.085	-0.085
	2025-10-16 _1000ALA	1000	55	RBC	4	0.286	6.432	6	7	0.251	0.251
	2025-10-16 _1000ALA	1000	55	Trophozoite	5	0.247	10.649	6	23	4.468	4.468
	2025-10-16 _1000ALA	1000	55	Ring/Troph	6	0.204	6.968	6	8	0.787	0.787
	2025-10-16 _1000ALA	1000	56	Background	1	2.028	6.074	6	7	0	0
	2025-10-16 _1000ALA	1000	56	RBC	2	0.248	6.497	6	7	0.423	0.423
	2025-10-16 _1000ALA	1000	56	RBC	3	0.229	6.07	6	7	-0.004	-0.004
	2025-10-16 _1000ALA	1000	56	Trophozoite	4	0.282	11.676	7	28	5.602	5.602
	2025-10-16 _1000ALA	1000	56	RBC	5	0.204	6.161	6	7	0.087	0.087
	2025-10-16 _1000ALA	1000	57	Background	1	5.555	6.191	6	7	0	0
	2025-10-16 _1000ALA	1000	57	RBC	2	0.221	6.398	6	7	0.207	0.207
	2025-10-16 _1000ALA	1000	57	RBC	3	0.241	6.959	6	7	0.768	0.768
	2025-10-16 _1000ALA	1000	57	RBC	4	0.246	6.562	6	7	0.371	0.371
	2025-10-16 _1000ALA	1000	57	Ring/Troph	5	0.178	7.234	7	10	1.043	1.043
	2025-10-16 _1000ALA	1000	57	Ring/Troph	6	0.214	6.961	6	8	0.77	0.77
	2025-10-16 _1000ALA	1000	57	Ring	7	0.234	7.124	7	9	0.933	0.933
	2025-10-16 _1000ALA	1000	57	Ring	8	0.257	7.386	6	10	1.195	1.195
	2025-10-16 _1000ALA	1000	57	Ring	9	0.232	7.718	6	9	1.527	1.527
	2025-10-16 _1000ALA	1000	58	Background	1	3.505	6.274	6	7	0	0
	2025-10-16 _1000ALA	1000	58	RBC	2	0.207	7.003	6	8	0.729	0.729
	2025-10-16 _1000ALA	1000	58	RBC	3	0.176	6.266	6	7	-0.008	-0.008
	2025-10-16 _1000ALA	1000	58	RBC	4	0.218	6.698	6	7	0.424	0.424
	2025-10-16 _1000ALA	1000	58	Ring/Troph	5	0.233	7.585	6	10	1.311	1.311
	2025-10-16 _1000ALA	1000	58	Ring	6	0.243	7.153	6	8	0.879	0.879
	2025-10-16 _1000ALA	1000	58	Ring	7	0.265	7.057	6	10	0.783	0.783
	2025-10-16 _1000ALA	1000	58	Ring/Troph	8	0.171	7.853	7	10	1.579	1.579
	2025-10-16 _1000ALA	1000	58	Ring	9	0.198	7.635	7	15	1.361	1.361
	2025-10-16 _1000ALA	1000	58	Ring	10	0.207	8.047	7	12	1.773	1.773
	2025-10-16 _1000ALA	1000	58	Ring	11	0.179	7.858	7	9	1.584	1.584
2025-10-16	2025-10-16 _200ALA	200	47	Background	1	0.848	6	6	7	0	0
	2025-10-16 _200ALA	200		RBC	2	0.232	6.148	6	7	0.148	0.148
	2025-10-16 _200ALA	200		RBC	3	0.184	6.969	6	7	0.969	0.969
	2025-10-16 _200ALA	200		RBC	4	0.244	6.622	6	7	0.622	0.622
	2025-10-16 _200ALA	200		Ring	5	0.196	6.114	6	7	0.114	0.114
	2025-10-16 _200ALA	200		Trophozoite	6	0.322	6.254	6	10	0.254	0.254
	2025-10-16 _200ALA	200		Trophozoite	7	0.202	7.092	6	11	1.092	1.092
	2025-10-16 _200ALA	200	49	Background	1	1.436	6.038	6	7	0	0
	2025-10-16 _200ALA	200		RBC	2	0.189	6.27	6	7	0.232	0.232
	2025-10-16 _200ALA	200		RBC	3	0.255	6.319	6	9	0.281	0.281
	2025-10-16 _200ALA	200		RBC	4	0.223	6.282	6	7	0.244	0.244
	2025-10-16 _200ALA	200		Ring	5	0.218	6.932	6	7	0.894	0.894
	2025-10-16 _200ALA	200		Ring/Troph	6	0.184	6.79	6	8	0.752	0.752
	2025-10-16 _200ALA	200		Ring/Troph	7	0.194	6.744	6	8	0.706	0.706
	2025-10-16 _200ALA	200		Ring/Troph	8	0.231	6.614	6	8	0.576	0.576
	2025-10-16 _200ALA	200		Ring	9	0.169	7.042	6	8	1.004	1.004
	2025-10-16 _200ALA	200	50	Background	10	1.106	7.01	7	9	0	0
	2025-10-16 _200ALA	200		RBC	11	0.224	7.838	7	9	0.828	0.828
	2025-10-16 _200ALA	200		RBC	12	0.186	7.031	7	8	0.021	0.021
	2025-10-16 _200ALA	200		RBC	13	0.199	6.984	6	8	-0.026	-0.026
	2025-10-16 _200ALA	200		Ring/Troph	14	0.171	8.407	7	10	1.397	1.397
	2025-10-16 _200ALA	200		Ring/Troph	15	0.252	7.99	7	9	0.98	0.98
	2025-10-16 _200ALA	200		Ring/Troph	16	0.218	7.985	7	9	0.975	0.975
	2025-10-16 _200ALA	200		Ring/Troph	17	0.232	7.171	7	8	0.161	0.161
	2025-10-16 _200ALA	200		Trophozoite	18	0.26	12.972	7	21	5.962	5.962
	2025-10-16 _200ALA	200	51	Background	1	1.677	7.127	6	8	0	0
	2025-10-16 _200ALA	200		RBC	2	0.229	7.831	7	8	0.704	0.704
	2025-10-16 _200ALA	200		RBC	3	0.237	7.569	7	8	0.442	0.442
	2025-10-16 _200ALA	200		RBC	4	0.21	7.052	7	8	-0.075	-0.075
	2025-10-16 _200ALA	200		Ring	5	0.244	7.614	7	8	0.487	0.487
	2025-10-16 _200ALA	200		Trophozoite	6	0.194	8.883	7	15	1.756	1.756
	2025-10-16 _200ALA	200	52	Background	1	0.895	6.697	6	7	0	0
	2025-10-16 _200ALA	200		RBC	2	0.212	6.999	6	8	0.302	0.302
	2025-10-16 _200ALA	200		RBC	3	0.218	7.028	7	8	0.331	0.331
	2025-10-16 _200ALA	200		RBC	4	0.218	7.006	7	8	0.309	0.309
	2025-10-16 _200ALA	200		Ring	5	0.222	7.429	7	9	0.732	0.732
	2025-10-16 _200ALA	200		Ring	6	0.202	7.055	6	8	0.358	0.358
	2025-10-16 _200ALA	200		Ring	7	0.179	7.298	6	9	0.601	0.601
	2025-10-16 _200ALA	200		Ring	8	0.176	7.296	7	9	0.599	0.599
	2025-10-16 _200ALA	200		Ring	9	0.235	8.257	7	10	1.56	1.56
	2025-10-16 _200ALA	200		Ring	10	0.255	10.239	8	11	3.542	3.542
	2025-10-16 _200ALA	200		Trophozoite	11	0.207	16.438	8	36	9.741	9.741
	2025-10-16 _200ALA	200		Trophozoite	12	0.207	10.467	7	20	3.77	3.77
	2025-10-16 _200ALA	200		Trophozoite	13	0.171	9.677	7	12	2.98	2.98
2025-10-16	2025-10-16_0ALA	0	38	Background	1	4.701	5.999	5	6	0	0
	2025-10-16_0ALA	0	38	RBC	2	0.214	6.001	6	7	0.002	0.002
	2025-10-16_0ALA	0	38	RBC	3	0.218	6	6	7	0.001	0.001
	2025-10-16_0ALA	0	38	RBC	4	0.204	6	6	6	0.001	0.001
	2025-10-16_0ALA	0	38	Ring	5	0.181	6.001	6	7	0.002	0.002
	2025-10-16_0ALA	0	39	Background	1	0.813	6	5	6	0	0
	2025-10-16_0ALA	0	39	RBC	2	0.215	6.004	6	7	0.004	0.004
	2025-10-16_0ALA	0	39	RBC	3	0.188	6.016	6	7	0.016	0.016
	2025-10-16_0ALA	0	39	RBC	4	0.143	6.005	6	7	0.005	0.005
	2025-10-16_0ALA	0	39	Ring	5	0.237	6	6	7	0	0
	2025-10-16_0ALA	0	39	Ring/Troph	6	0.194	6.001	6	7	0.001	0.001
	2025-10-16_0ALA	0	39	Trophozoite	7	0.189	6.184	6	9	0.184	0.184
	2025-10-16_0ALA	0	41	Background	1	6.149	6	5	6	0	0
	2025-10-16_0ALA	0	41	RBC	2	0.262	6	6	6	0	0
	2025-10-16_0ALA	0	41	RBC	3	0.223	6	6	6	0	0
	2025-10-16_0ALA	0	41	RBC	4	0.198	6.001	6	7	0.001	0.001
	2025-10-16_0ALA	0	41	Ring	5	0.213	6	6	6	0	0
	2025-10-16_0ALA	0	42	Background	1	2.135	5.994	5	6	0	0
	2025-10-16_0ALA	0	42	RBC	2	0.232	6.001	6	7	0.007	0.007
	2025-10-16_0ALA	0	42	RBC	3	0.204	6	6	6	0.006	0.006
	2025-10-16_0ALA	0	42	RBC	4	0.247	6.003	6	7	0.009	0.009
	2025-10-16_0ALA	0	42	Ring	5	0.215	6	6	7	0.006	0.006
	2025-10-16_0ALA	0	42	Trophozoite	6	0.302	6	6	6	0.006	0.006
	2025-10-16_0ALA	0	43	Background	1	4.388	6	5	6	0	0
	2025-10-16_0ALA	0	43	RBC	2	0.261	6	6	6	0	0
	2025-10-16_0ALA	0	43	RBC	3	0.199	6	6	6	0	0
	2025-10-16_0ALA	0	43	RBC	4	0.243	6.001	6	7	0.001	0.001
	2025-10-16_0ALA	0	43	Ring	5	0.18	6.041	6	7	0.041	0.041
	2025-10-16_0ALA	0	43	Trophozoite	6	0.234	6.148	6	9	0.148	0.148

## Sheet: Tabelle1 (2)
	5-ALA	Alexa			Area	Mean	Min	Max
2025-09-16 _0ALA	0	15	Background	2	1.559	6	6	6	0	0			2025-16-09 _0ALA	Background	6
2025-09-16 _0ALA	0	17	Background	1	1.206	6	6	6	-0.086	0				RBC	6.0535
2025-09-16 _0ALA	0	19	Background	1	1.196	6	5	6	-0.029	0				Ring	6.0174
2025-09-16 _0ALA	0	21	Background	1	1.892	6	6	6	0	0				Trophozoite	6.0405
2025-09-16 _0ALA	0	15	RBC	1	0.159	6.062	6	7	0.062	0.062			2025-16-09 _200ALA	Background
2025-09-16 _0ALA	0	15	RBC	3	0.21	6.086	6	7	0.086	0.086				RBC
2025-09-16 _0ALA	0	15	RBC	3	0.183	6.228	6	7	0.228	0.228				Ring
2025-09-16 _0ALA	0	17	RBC	5	0.185	6.091	6	7	0.005	0.091				Trophozoite
2025-09-16 _0ALA	0	17	RBC	6	0.206	6.019	6	7	-0.067	0.019			2025-16-09 _1000ALA	Background	6.00025
2025-09-16 _0ALA	0	17	RBC	7	0.224	6.002	6	7	-0.084	0.002				RBC	6.69833
2025-09-16 _0ALA	0	19	RBC	2	0.168	6.075	6	7	0.046	0.075				Ring	6.88025
2025-09-16 _0ALA	0	19	RBC	3	0.246	6.029	6	7	0	0.029				Trophozoite	7.7425
2025-09-16 _0ALA	0	19	RBC	4	0.198	6.011	6	7	-0.018	0.011
2025-09-16 _0ALA	0	21	RBC	2	0.191	6.01	6	7	0.01	0.01			2025-10-02_0ALA	Background	6.00025
2025-09-16 _0ALA	0	21	RBC	3	0.202	6	6	7	0	0				RBC	6.111
2025-09-16 _0ALA	0	21	RBC	4	0.199	6.029	6	7	0.029	0.029				Ring	6.0525
2025-09-16 _0ALA	0	17	Ring	8	0.18	6.076	6	7	-0.01	0.076				Trophozoite	6.12483
2025-09-16 _0ALA	0	17	Ring	9	0.207	6.003	6	7	-0.083	0.003			2025-10-02_200ALA	Background
2025-09-16 _0ALA	0	19	Ring	5	0.255	6	6	6	-0.029	0				RBC
2025-09-16 _0ALA	0	19	Ring	7	0.234	6	6	7	-0.029	0				Ring
2025-09-16 _0ALA	0	21	Ring	5	0.215	6.008	6	7	0.008	0.008				Trophozoite
2025-09-16 _0ALA	0	15	Trophozoite	4	0.229	6.065	6	8	0.065	0.065			2025-10-02_1000ALA	Background	6.05283
2025-09-16 _0ALA	0	19	Trophozoite	6	0.186	6.016	6	7	-0.013	0.016				RBC	6.4265
	5-ALA	Alexa			Area	Mean	Min	Max
2025-09-16 _1000ALA	1000	49	Background	1	0.966	6.001	6	7	6.001	0				Ring	8.2135
2025-09-16 _1000ALA	1000	51	Background	1	1.082	6	6	6	-0.084	0				Trophozoite	13.863
2025-09-16 _1000ALA	1000	53	Background	1	2.132	6	6	7	-0.915	0
2025-09-16 _1000ALA	1000	55	Background	1	1.903	6	6	6	-0.791	0
2025-09-16 _1000ALA	1000	49	RBC	2	0.234	6.084	6	7	6.084	0.083
2025-09-16 _1000ALA	1000	49	RBC	3	0.196	6.142	6	7	6.142	0.141
2025-09-16 _1000ALA	1000	49	RBC	4	0.192	6.654	6	7	6.654	0.653
2025-09-16 _1000ALA	1000	51	RBC	2	0.223	6.7	6	7	0.616	0.7
2025-09-16 _1000ALA	1000	51	RBC	3	0.21	6.802	6	7	0.718	0.802
2025-09-16 _1000ALA	1000	51	RBC	4	0.141	6.196	6	7	0.112	0.196
2025-09-16 _1000ALA	1000	53	RBC	2	0.189	6.757	6	7	-0.158	0.757
2025-09-16 _1000ALA	1000	53	RBC	3	0.196	6.915	6	7	0	0.915
2025-09-16 _1000ALA	1000	53	RBC	4	0.189	6.902	6	7	-0.013	0.902
2025-09-16 _1000ALA	1000	55	RBC	2	0.143	6.964	6	7	0.173	0.964
2025-09-16 _1000ALA	1000	55	RBC	3	0.214	7.409	6	8	0.618	1.409
2025-09-16 _1000ALA	1000	55	RBC	4	0.143	6.855	6	7	0.064	0.855
2025-09-16 _1000ALA	1000	49	Ring	5	0.194	6.998	6	14	6.998	0.997
2025-09-16 _1000ALA	1000	51	Ring	5	0.18	6.791	6	8	0.707	0.791
2025-09-16 _1000ALA	1000	53	Ring	5	0.215	6.84	6	8	-0.075	0.84
2025-09-16 _1000ALA	1000	55	Ring	5	0.204	6.892	6	9	0.101	0.892
2025-09-16 _1000ALA	1000	51	Ring/Troph	6	0.223	7.062	6	8	0.978	1.062
2025-09-16 _1000ALA	1000	53	Ring/Troph	6	0.186	6.003	6	7	-0.912	0.003
2025-09-16 _1000ALA	1000	49	Trophozoite	6	0.214	7.21	6	11	7.21	1.209
2025-09-16 _1000ALA	1000	51	Trophozoite	7	0.183	8.275	6	13	2.191	2.275
	5-ALA	Alexa			Area	Mean	Min	Max
2025-10-02 _0ALA	0	6	Background	1	3.863	6	6	6	0	0
2025-10-02 _0ALA	0	33	Background	1	1.232	6.001	6	7	0	0
2025-10-02 _0ALA	0	11	Background	1	1.447	6	6	6	0	0
2025-10-02 _0ALA	0	3	Background	1	3.756	6	6	6	0	0
2025-10-02 _0ALA	0	6	RBC	2	0.202	6.008	6	7	0.008	0.008
2025-10-02 _0ALA	0	6	RBC	3	0.276	6.023	6	7	0.023	0.023
2025-10-02 _0ALA	0	6	RBC	4	0.232	6.364	6	7	0.364	0.364
2025-10-02 _0ALA	0	33	RBC	2	0.183	6.035	6	7	0.034	0.034
2025-10-02 _0ALA	0	33	RBC	3	0.175	6.123	6	7	0.122	0.122
2025-10-02 _0ALA	0	33	RBC	4	0.206	6.155	6	7	0.154	0.154
2025-10-02 _0ALA	0	11	RBC	2	0.218	6.021	6	7	0.021	0.021
2025-10-02 _0ALA	0	11	RBC	3	0.218	6.04	6	7	0.04	0.04
2025-10-02 _0ALA	0	11	RBC	4	0.213	6.073	6	7	0.073	0.073
2025-10-02 _0ALA	0	3	RBC	2	0.185	6.403	6	7	0.403	0.403
2025-10-02 _0ALA	0	3	RBC	3	0.183	6.085	6	7	0.085	0.085
2025-10-02 _0ALA	0	3	RBC	4	0.244	6.002	6	7	0.002	0.002
2025-10-02 _0ALA	0	33	Ring	5	0.152	6.102	6	7	0.101	0.101
2025-10-02 _0ALA	0	3	Ring	5	0.232	6.003	6	7	0.003	0.003
2025-10-02 _0ALA	0	3	Ring/Troph	6	0.255	6.011	6	7	0.011	0.011
2025-10-02 _0ALA	0	6	Trophozoite	5	0.267	6.074	6	7	0.074	0.074
2025-10-02 _0ALA	0	33	Trophozoite	6	0.157	6.106	6	8	0.105	0.105
2025-10-02 _0ALA	0	33	Trophozoite	7	0.215	6.146	6	8	0.145	0.145
2025-10-02 _0ALA	0	11	Trophozoite	5	0.191	6.054	6	7	0.054	0.054
2025-10-02 _0ALA	0	11	Trophozoite	6	0.224	6.25	6	8	0.25	0.25
2025-10-02 _0ALA	0	3	Trophozoite	7	0.258	6.119	6	8	0.119	0.119
	5-ALA	Alexa			Area	Mean	Min	Max
2025-10-02 _1000ALA	1000	7	Background	1	1.755	6.001	6	7	-0.145	0
2025-10-02 _1000ALA	1000	9	Background	1	3.682	6.007	6	9	0	0
2025-10-02 _1000ALA	1000	11	Background	1	2.241	6.256	6	7	-0.208	0
2025-10-02 _1000ALA	1000	13	Background	1	3.108	6.023	6	7	-0.503	0
2025-10-02 _1000ALA	1000	15	Background	1	1.537	6.021	6	7	-0.867	0
2025-10-02 _1000ALA	1000	17	Background	1	0.96	6.009	6	7	-0.935	0
2025-10-02 _1000ALA	1000	7	RBC	2	0.171	6.464	6	7	0.318	0.463
2025-10-02 _1000ALA	1000	7	RBC	3	0.215	6.274	6	7	0.128	0.273
2025-10-02 _1000ALA	1000	7	RBC	4	0.191	6.383	6	7	0.237	0.382
2025-10-02 _1000ALA	1000	9	RBC	2	0.229	6.998	6	7	0.991	0.991
2025-10-02 _1000ALA	1000	9	RBC	3	0.273	6.043	6	7	0.036	0.036
2025-10-02 _1000ALA	1000	9	RBC	4	0.26	6.998	6	7	0.991	0.991
2025-10-02 _1000ALA	1000	11	RBC	2	0.214	6.123	6	7	-0.341	-0.133
2025-10-02 _1000ALA	1000	11	RBC	3	0.218	6.526	6	7	0.062	0.27
2025-10-02 _1000ALA	1000	11	RBC	4	0.236	6.222	6	7	-0.242	-0.034
2025-10-02 _1000ALA	1000	13	RBC	2	0.237	6.452	6	7	-0.074	0.429
2025-10-02 _1000ALA	1000	13	RBC	3	0.232	6.578	6	7	0.052	0.555
2025-10-02 _1000ALA	1000	13	RBC	4	0.222	6.216	6	7	-0.31	0.193
2025-10-02 _1000ALA	1000	15	RBC	2	0.231	6.337	6	7	-0.551	0.316
2025-10-02 _1000ALA	1000	15	RBC	3	0.224	6.888	6	7	0	0.867
2025-10-02 _1000ALA	1000	15	RBC	4	0.226	6.428	6	7	-0.46	0.407
2025-10-02 _1000ALA	1000	17	RBC	2	0.226	6.014	6	7	-0.93	0.005
2025-10-02 _1000ALA	1000	17	RBC	3	0.217	6.251	6	7	-0.693	0.242
2025-10-02 _1000ALA	1000	17	RBC	4	0.236	6.482	6	7	-0.462	0.473
2025-10-02 _1000ALA	1000	11	Ring	6	0.207	7.085	6	9	0.621	0.829
2025-10-02 _1000ALA	1000	13	Ring	5	0.194	6.944	6	8	0.418	0.921
2025-10-02 _1000ALA	1000	13	Ring	6	0.154	7.096	6	10	0.57	1.073
2025-10-02 _1000ALA	1000	15	Ring	5	0.194	6.883	6	9	-0.005	0.862
2025-10-02 _1000ALA	1000	17	Ring	6	0.188	14.22	8	16	7.276	8.211
2025-10-02 _1000ALA	1000	17	Ring	7	0.196	7.053	7	8	0.109	1.044
2025-10-02 _1000ALA	1000	7	Ring/Troph	5	0.188	7.156	7	9	1.01	1.155
2025-10-02 _1000ALA	1000	11	Ring/Troph	5	0.249	8.922	7	14	2.458	2.666
2025-10-02 _1000ALA	1000	17	Ring/Troph	5	0.191	7.907	7	9	0.963	1.898
2025-10-02 _1000ALA	1000	17	Ring/Troph	8	0.229	14.9	8	17	7.956	8.891
2025-10-02 _1000ALA	1000	7	Trophozoite	6	0.237	7.977	6	12	1.831	1.976
2025-10-02 _1000ALA	1000	7	Trophozoite	7	0.229	9.47	7	19	3.324	3.469
2025-10-02 _1000ALA	1000	9	Trophozoite	5	0.283	10.28	6	18	4.273	4.273
2025-10-02 _1000ALA	1000	11	Trophozoite	7	0.206	17.147	10	31	10.683	10.891
2025-10-02 _1000ALA	1000	15	Trophozoite	6	0.258	18.22	9	32	11.332	12.199
2025-10-02 _1000ALA	1000	17	Trophozoite	9	0.232	20.084	9	31	13.14	14.075
	5-ALA	Alexa			Area	Mean	Min	Max
2025-09-16 _200ALA	200	33	Background	1	1.983	6	6	6	#REF!	0
2025-09-16 _200ALA	200	35	Background	1	2.358	6	6	7	6	0
2025-09-16 _200ALA	200	35	Background	2	2.506	6	6	6	6	0
2025-09-16 _200ALA	200	39	Background	1	3.596	6	6	7	-0.027	0
2025-09-16 _200ALA	200	41	Background	1	1.046	6	6	6	-0.319	0
2025-09-16 _200ALA	200	43	Background	1	4.907	6	6	6	-0.066	0
2025-09-16 _200ALA	200	33	RBC	2	0.136	6.168	6	7	#REF!	0.168
2025-09-16 _200ALA	200	33	RBC	3	0.154	6.027	6	7	#REF!	0.027
2025-09-16 _200ALA	200	33	RBC	4	0.171	6.672	6	7	#REF!	0.672
2025-09-16 _200ALA	200	35	RBC	2	0.261	6.036	6	7	6.036	0.036
2025-09-16 _200ALA	200	35	RBC	3	0.218	6	6	7	6	0
2025-09-16 _200ALA	200	35	RBC	3	0.166	6.16	6	7	6.16	0.16
2025-09-16 _200ALA	200	35	RBC	4	0.183	6.856	6	7	6.856	0.856
2025-09-16 _200ALA	200	35	RBC	5	0.209	7.008	7	8	7.008	1.008
2025-09-16 _200ALA	200	39	RBC	2	0.168	6.199	6	7	0.172	0.199
2025-09-16 _200ALA	200	39	RBC	3	0.184	6.41	6	7	0.383	0.41
2025-09-16 _200ALA	200	39	RBC	4	0.202	6.319	6	7	0.292	0.319
2025-09-16 _200ALA	200	41	RBC	2	0.262	6.094	6	8	-0.225	0.094
2025-09-16 _200ALA	200	41	RBC	3	0.255	6.49	6	7	0.171	0.49
2025-09-16 _200ALA	200	41	RBC	4	0.223	6.705	6	7	0.386	0.705
2025-09-16 _200ALA	200	43	RBC	2	0.212	6.723	6	7	0.657	0.723
2025-09-16 _200ALA	200	43	RBC	3	0.2	6.921	6	7	0.855	0.921
2025-09-16 _200ALA	200	43	RBC	4	0.21	6.066	6	7	0	0.066
2025-09-16 _200ALA	200	33	Ring	5	0.166	6.123	6	8	#REF!	0.123
2025-09-16 _200ALA	200	33	Ring	6	0.215	6.119	6	7	#REF!	0.119
2025-09-16 _200ALA	200	33	Ring	7	0.218	7.242	6	8	#REF!	1.242
2025-09-16 _200ALA	200	39	Ring	5	0.189	6.276	6	8	0.249	0.276
2025-09-16 _200ALA	200	39	Ring	6	0.184	6.908	6	8	0.881	0.908
2025-09-16 _200ALA	200	39	Ring	7	0.179	7.001	6	8	0.974	1.001
2025-09-16 _200ALA	200	39	Ring	8	0.196	6.835	6	8	0.808	0.835
2025-09-16 _200ALA	200	39	Ring	9	0.215	6.883	6	8	0.856	0.883
2025-09-16 _200ALA	200	43	Ring	5	0.188	6.476	6	9	0.41	0.476
2025-09-16 _200ALA	200	43	Ring	7	0.147	7.087	6	10	1.021	1.087
2025-09-16 _200ALA	200	43	Ring	8	0.166	7.053	6	9	0.987	1.053
2025-09-16 _200ALA	200	35	Ring/Troph	8	0.196	6.116	6	8	#REF!	0.116
2025-09-16 _200ALA	200	35	Ring/Troph	4	0.234	6.197	6	8	6.197	0.197
2025-09-16 _200ALA	200	43	Ring/Troph	6	0.152	7.021	6	8	0.955	1.021
2025-09-16 _200ALA	200	35	Trophozoite	6	0.264	7.567	6	12	7.567	1.567
2025-09-16 _200ALA	200	41	Trophozoite	5	0.218	8.096	7	9	1.777	2.096
2025-09-16 _200ALA	200	41	Trophozoite	6	0.191	7.666	6	10	1.347	1.666
2025-09-16 _200ALA	200	43	Trophozoite	9	0.226	7.173	6	13	1.107	1.173
	5-ALA	Alexa			Area	Mean	Min	Max
2025-10-16 _1000ALA	1000	54	Background	1	4.375	6.017	6	7	-0.459	0
2025-10-16 _1000ALA	1000	55	Background	1	4.324	6.181	6	7	-1.915	0
2025-10-16 _1000ALA	1000	56	Background	1	2.028	6.074	6	7	-0.107	0
2025-10-16 _1000ALA	1000	57	Background	1	5.555	6.191	6	7	-0.808	0
2025-10-16 _1000ALA	1000	58	Background	1	3.505	6.274	6	7	-0.685	0
2025-10-16 _1000ALA	1000	54	RBC	2	0.21	6.175	6	7	-0.301	0.158
2025-10-16 _1000ALA	1000	54	RBC	3	0.199	6.999	6	7	0.523	0.982
2025-10-16 _1000ALA	1000	54	RBC	4	0.19	6.927	6	7	0.451	0.91
2025-10-16 _1000ALA	1000	55	RBC	2	0.247	6.78	6	7	-1.316	0.599
2025-10-16 _1000ALA	1000	55	RBC	3	0.276	6.096	6	7	-2	-0.085
2025-10-16 _1000ALA	1000	55	RBC	4	0.286	6.432	6	7	-1.664	0.251
2025-10-16 _1000ALA	1000	56	RBC	2	0.248	6.497	6	7	0.316	0.423
2025-10-16 _1000ALA	1000	56	RBC	3	0.229	6.07	6	7	-0.111	-0.004
2025-10-16 _1000ALA	1000	56	RBC	5	0.204	6.161	6	7	-0.02	0.087
2025-10-16 _1000ALA	1000	57	RBC	2	0.221	6.398	6	7	-0.601	0.207
2025-10-16 _1000ALA	1000	57	RBC	3	0.241	6.959	6	7	-0.04	0.768
2025-10-16 _1000ALA	1000	57	RBC	4	0.246	6.562	6	7	-0.437	0.371
2025-10-16 _1000ALA	1000	58	RBC	2	0.207	7.003	6	8	0.044	0.729
2025-10-16 _1000ALA	1000	58	RBC	3	0.176	6.266	6	7	-0.693	-0.008
2025-10-16 _1000ALA	1000	58	RBC	4	0.218	6.698	6	7	-0.261	0.424
2025-10-16 _1000ALA	1000	54	Ring	5	0.159	7.874	7	9	1.398	1.857
2025-10-16 _1000ALA	1000	57	Ring	7	0.234	7.124	7	9	0.125	0.933
2025-10-16 _1000ALA	1000	57	Ring	8	0.257	7.386	6	10	0.387	1.195
2025-10-16 _1000ALA	1000	57	Ring	9	0.232	7.718	6	9	0.719	1.527
2025-10-16 _1000ALA	1000	58	Ring	6	0.243	7.153	6	8	0.194	0.879
2025-10-16 _1000ALA	1000	58	Ring	7	0.265	7.057	6	10	0.098	0.783
2025-10-16 _1000ALA	1000	58	Ring	9	0.198	7.635	7	15	0.676	1.361
2025-10-16 _1000ALA	1000	58	Ring	10	0.207	8.047	7	12	1.088	1.773
2025-10-16 _1000ALA	1000	58	Ring	11	0.179	7.858	7	9	0.899	1.584
2025-10-16 _1000ALA	1000	55	Ring/Troph	6	0.204	6.968	6	8	-1.128	0.787
2025-10-16 _1000ALA	1000	57	Ring/Troph	5	0.178	7.234	7	10	0.235	1.043
2025-10-16 _1000ALA	1000	57	Ring/Troph	6	0.214	6.961	6	8	-0.038	0.77
2025-10-16 _1000ALA	1000	58	Ring/Troph	5	0.233	7.585	6	10	0.626	1.311
2025-10-16 _1000ALA	1000	58	Ring/Troph	8	0.171	7.853	7	10	0.894	1.579
2025-10-16 _1000ALA	1000	54	Trophozoite	6	0.256	13.207	7	31	6.731	7.19
2025-10-16 _1000ALA	1000	54	Trophozoite	7	0.226	10.125	7	20	3.649	4.108
2025-10-16 _1000ALA	1000	55	Trophozoite	5	0.247	10.649	6	23	2.553	4.468
2025-10-16 _1000ALA	1000	56	Trophozoite	4	0.282	11.676	7	28	5.495	5.602
	5-ALA	Alexa			Area	Mean	Min	Max
2025-10-16 _200ALA	200	47	Background	1	0.848	6	6	7	-1.635	0
2025-10-16 _200ALA	200	49	Background	1	1.436	6.038	6	7	-1.815	0
2025-10-16 _200ALA	200	50	Background	10	1.106	7.01	7	9	0	0
2025-10-16 _200ALA	200	51	Background	1	1.677	7.127	6	8	-0.711	0
2025-10-16 _200ALA	200	52	Background	1	0.895	6.697	6	7	-0.302	0
2025-10-16 _200ALA	200	47	RBC	2	0.232	6.148	6	7	-1.487	0.148
2025-10-16 _200ALA	200	47	RBC	3	0.184	6.969	6	7	-0.666	0.969
2025-10-16 _200ALA	200	47	RBC	4	0.244	6.622	6	7	-1.013	0.622
2025-10-16 _200ALA	200	49	RBC	2	0.189	6.27	6	7	-1.583	0.232
2025-10-16 _200ALA	200	49	RBC	3	0.255	6.319	6	9	-1.534	0.281
2025-10-16 _200ALA	200	49	RBC	4	0.223	6.282	6	7	-1.571	0.244
2025-10-16 _200ALA	200	50	RBC	11	0.224	7.838	7	9	0.828	0.828
2025-10-16 _200ALA	200	50	RBC	12	0.186	7.031	7	8	0.021	0.021
2025-10-16 _200ALA	200	50	RBC	13	0.199	6.984	6	8	-0.026	-0.026
2025-10-16 _200ALA	200	51	RBC	2	0.229	7.831	7	8	-0.007	0.704
2025-10-16 _200ALA	200	51	RBC	3	0.237	7.569	7	8	-0.269	0.442
2025-10-16 _200ALA	200	51	RBC	4	0.21	7.052	7	8	-0.786	-0.075
2025-10-16 _200ALA	200	52	RBC	2	0.212	6.999	6	8	0	0.302
2025-10-16 _200ALA	200	52	RBC	3	0.218	7.028	7	8	0.029	0.331
2025-10-16 _200ALA	200	52	RBC	4	0.218	7.006	7	8	0.007	0.309
2025-10-16 _200ALA	200	47	Ring	5	0.196	6.114	6	7	-1.521	0.114
2025-10-16 _200ALA	200	49	Ring	5	0.218	6.932	6	7	-0.921	0.894
2025-10-16 _200ALA	200	49	Ring	9	0.169	7.042	6	8	-0.811	1.004
2025-10-16 _200ALA	200	51	Ring	5	0.244	7.614	7	8	-0.224	0.487
2025-10-16 _200ALA	200	52	Ring	5	0.222	7.429	7	9	0.43	0.732
2025-10-16 _200ALA	200	52	Ring	6	0.202	7.055	6	8	0.056	0.358
2025-10-16 _200ALA	200	52	Ring	7	0.179	7.298	6	9	0.299	0.601
2025-10-16 _200ALA	200	52	Ring	8	0.176	7.296	7	9	0.297	0.599
2025-10-16 _200ALA	200	52	Ring	9	0.235	8.257	7	10	1.258	1.56
2025-10-16 _200ALA	200	52	Ring	10	0.255	10.239	8	11	3.24	3.542
2025-10-16 _200ALA	200	49	Ring/Troph	6	0.184	6.79	6	8	-1.063	0.752
2025-10-16 _200ALA	200	49	Ring/Troph	7	0.194	6.744	6	8	-1.109	0.706
2025-10-16 _200ALA	200	49	Ring/Troph	8	0.231	6.614	6	8	-1.239	0.576
2025-10-16 _200ALA	200	50	Ring/Troph	14	0.171	8.407	7	10	1.397	1.397
2025-10-16 _200ALA	200	50	Ring/Troph	15	0.252	7.99	7	9	0.98	0.98
2025-10-16 _200ALA	200	50	Ring/Troph	16	0.218	7.985	7	9	0.975	0.975
2025-10-16 _200ALA	200	50	Ring/Troph	17	0.232	7.171	7	8	0.161	0.161
2025-10-16 _200ALA	200	47	Trophozoite	6	0.322	6.254	6	10	-1.381	0.254
2025-10-16 _200ALA	200	47	Trophozoite	7	0.202	7.092	6	11	-0.543	1.092
2025-10-16 _200ALA	200	50	Trophozoite	18	0.26	12.972	7	21	5.962	5.962
2025-10-16 _200ALA	200	51	Trophozoite	6	0.194	8.883	7	15	1.045	1.756
2025-10-16 _200ALA	200	52	Trophozoite	11	0.207	16.438	8	36	9.439	9.741
2025-10-16 _200ALA	200	52	Trophozoite	12	0.207	10.467	7	20	3.468	3.77
2025-10-16 _200ALA	200	52	Trophozoite	13	0.171	9.677	7	12	2.678	2.98
	5-ALA	Alexa			Area	Mean	Min	Max
2025-10-02 _200ALA	200	35	Background	1	0.716	6	6	6	-1.977	0
2025-10-02 _200ALA	200	37	Background	1	1.692	6	6	6	-14.084	0
2025-10-02 _200ALA	200	39	Background	1	2.121	6	6	6	#REF!	0
2025-10-02 _200ALA	200	41	Background	1	0.719	6.001	6	7	#REF!	0
2025-10-02 _200ALA	200	45	Background	1	0.743	6.002	6	7	#REF!	0
2025-10-02 _200ALA	200	47	Background	1	1.865	6.021	6	7	#REF!	0
2025-10-02 _200ALA	200	49	Background	1	3.227	6.002	6	7	0.002	0
2025-10-02 _200ALA	200	35	RBC	2	0.183	6.356	6	7	-1.621	0.356
2025-10-02 _200ALA	200	35	RBC	3	0.212	6.691	6	7	-1.286	0.691
2025-10-02 _200ALA	200	35	RBC	4	0.183	6.508	6	7	-1.469	0.508
2025-10-02 _200ALA	200	37	RBC	2	0.215	6.035	6	7	-14.049	0.035
2025-10-02 _200ALA	200	37	RBC	3	0.236	6.612	6	7	-13.472	0.612
2025-10-02 _200ALA	200	37	RBC	4	0.219	6.984	6	8	-13.1	0.984
2025-10-02 _200ALA	200	39	RBC	2	0.24	6.441	6	7	#REF!	0.441
2025-10-02 _200ALA	200	39	RBC	3	0.226	6.309	6	7	#REF!	0.309
2025-10-02 _200ALA	200	39	RBC	4	0.24	6.609	6	7	#REF!	0.609
2025-10-02 _200ALA	200	41	RBC	2	0.242	6.409	6	7	#REF!	0.408
2025-10-02 _200ALA	200	41	RBC	3	0.245	6.021	6	7	#REF!	0.02
2025-10-02 _200ALA	200	41	RBC	4	0.252	6.355	6	7	#REF!	0.354
2025-10-02 _200ALA	200	45	RBC	2	0.258	6.727	6	7	#REF!	0.725
2025-10-02 _200ALA	200	45	RBC	3	0.315	6.833	6	7	#REF!	0.831
2025-10-02 _200ALA	200	45	RBC	4	0.267	6.919	6	7	#REF!	0.917
2025-10-02 _200ALA	200	47	RBC	2	0.255	6.961	6	7	#REF!	0.94
2025-10-02 _200ALA	200	47	RBC	3	0.206	6.963	6	7	#REF!	0.942
2025-10-02 _200ALA	200	47	RBC	4	0.261	6.802	6	7	#REF!	0.781
2025-10-02 _200ALA	200	49	RBC	2	0.262	6.818	6	7	0.818	0.816
2025-10-02 _200ALA	200	49	RBC	3	0.243	6.689	6	7	0.689	0.687
2025-10-02 _200ALA	200	49	RBC	4	0.238	6.954	6	7	0.954	0.952
2025-10-02 _200ALA	200	35	Ring	5	0.238	6.818	6	8	-1.159	0.818
2025-10-02 _200ALA	200	37	Ring	5	0.273	6.194	6	8	-13.89	0.194
2025-10-02 _200ALA	200	37	Ring	6	0.241	6.252	6	8	-13.832	0.252
2025-10-02 _200ALA	200	39	Ring	5	0.263	6.163	6	8	#REF!	0.163
2025-10-02 _200ALA	200	41	Ring	6	0.22	7.035	6	8	#REF!	1.034
2025-10-02 _200ALA	200	41	Ring	7	0.241	6.769	6	9	#REF!	0.768
2025-10-02 _200ALA	200	41	Ring	8	0.189	7.202	6	10	#REF!	1.201
2025-10-02 _200ALA	200	45	Ring	5	0.246	6.844	6	9	#REF!	0.842
2025-10-02 _200ALA	200	47	Ring	5	0.234	6.987	6	8	#REF!	0.966
2025-10-02 _200ALA	200	49	Ring	5	0.232	6.989	6	8	0.989	0.987
2025-10-02 _200ALA	200	39	Ring/Troph	6	0.253	6.957	6	12	#REF!	0.957
2025-10-02 _200ALA	200	41	Ring/Troph	5	0.186	7.115	7	9	#REF!	1.114
2025-10-02 _200ALA	200	49	Ring/Troph	6	0.226	6.987	6	9	0.987	0.985
2025-10-02 _200ALA	200	37	Trophozoite	2	0.223	7.178	6	11	-12.906	1.252
2025-10-02 _200ALA	200	45	Trophozoite	6	0.276	19.925	7	35	#REF!	13.923
2025-10-02 _200ALA	200	47	Trophozoite	6	0.264	9.772	6	24	#REF!	3.751
2025-10-02 _200ALA	200	49	Trophozoite	7	0.218	12.723	7	27	6.723	6.721
	5-ALA	Alexa			Area	Mean	Min	Max
2025-10-16_0ALA	0	38	Background	1	4.701	5.999	5	6	-0.164	0
2025-10-16_0ALA	0	39	Background	1	0.813	6	5	6	-0.987	0
2025-10-16_0ALA	0	41	Background	1	6.149	6	5	6	-3.772	0
2025-10-16_0ALA	0	42	Background	1	2.135	5.994	5	6	-0.006	0
2025-10-16_0ALA	0	43	Background	1	4.388	6	5	6	0	0
2025-10-16_0ALA	0	38	RBC	2	0.214	6.001	6	7	-0.162	0.002
2025-10-16_0ALA	0	38	RBC	3	0.218	6	6	7	-0.163	0.001
2025-10-16_0ALA	0	38	RBC	4	0.204	6	6	6	-0.163	0.001
2025-10-16_0ALA	0	39	RBC	2	0.215	6.004	6	7	-0.983	0.004
2025-10-16_0ALA	0	39	RBC	3	0.188	6.016	6	7	-0.971	0.016
2025-10-16_0ALA	0	39	RBC	4	0.143	6.005	6	7	-0.982	0.005
2025-10-16_0ALA	0	41	RBC	2	0.262	6	6	6	-3.772	0
2025-10-16_0ALA	0	41	RBC	3	0.223	6	6	6	-3.772	0
2025-10-16_0ALA	0	41	RBC	4	0.198	6.001	6	7	-3.771	0.001
2025-10-16_0ALA	0	42	RBC	2	0.232	6.001	6	7	0.001	0.007
2025-10-16_0ALA	0	42	RBC	3	0.204	6	6	6	0	0.006
2025-10-16_0ALA	0	42	RBC	4	0.247	6.003	6	7	0.003	0.009
2025-10-16_0ALA	0	43	RBC	2	0.261	6	6	6	0	0
2025-10-16_0ALA	0	43	RBC	3	0.199	6	6	6	0	0
2025-10-16_0ALA	0	43	RBC	4	0.243	6.001	6	7	0.001	0.001
2025-10-16_0ALA	0	38	Ring	5	0.181	6.001	6	7	-0.162	0.002
2025-10-16_0ALA	0	39	Ring	5	0.237	6	6	7	-0.987	0
2025-10-16_0ALA	0	41	Ring	5	0.213	6	6	6	-3.772	0
2025-10-16_0ALA	0	42	Ring	5	0.215	6	6	7	0	0.006
2025-10-16_0ALA	0	43	Ring	5	0.18	6.041	6	7	0.041	0.041
2025-10-16_0ALA	0	39	Ring/Troph	6	0.194	6.001	6	7	-0.986	0.001
2025-10-16_0ALA	0	39	Trophozoite	7	0.189	6.184	6	9	-0.803	0.184
2025-10-16_0ALA	0	42	Trophozoite	6	0.302	6	6	6	0	0.006
2025-10-16_0ALA	0	43	Trophozoite	6	0.234	6.148	6	9	0.148	0.148

## Sheet: Tabelle2
	Red fluorescence of individual cells
Replicates
Rep1	0-RBC	0-Ring	0-Troph	200-RBC	200-Ring	200-Troph	1000-RBC	1000-Ring	1000-Troph
	0.062	0.076	0.065	0.356	0.818	1.252	0.083	0.997	1.209
	0.086	0.003	0.016	0.691	0.194	13.923	0.141	0.791	2.275
	0.228	0		0.508	0.252	3.751	0.653	0.84
	0.091	0		0.035	0.163	6.721	0.7	0.892
	0.019	0.008		0.612	1.034		0.802	1.062
	0.002			0.984	0.768		0.196	0.003
	0.075			0.441	1.201		0.757
	0.029			0.309	0.842		0.915
	0.011			0.609	0.966		0.902
	0.01			0.408	0.987		0.964
	0			0.02	0.957		1.409
	0.029			0.354	1.114		0.855
				0.725	0.985
				0.831
				0.917
				0.94
				0.942
				0.781
				0.816
				0.687
				0.952
Rep2	0.008	0.101	0.074	0.168	0.123	1.567	0.463	0.829	1.976
	0.023	0.003	0.105	0.027	0.119	2.096	0.273	0.921	3.469
	0.364	0.011	0.145	0.672	1.242	1.666	0.382	1.073	4.273
	0.034		0.054	0.036	0.276	1.173	0.991	0.862	10.891
	0.122		0.25	0	0.908		0.036	8.211	12.199
	0.154		0.119	0.16	1.001		0.991	1.044	14.075
	0.021			0.856	0.835		-0.133	1.155
	0.04			1.008	0.883		0.27	2.666
	0.073			0.199	0.476		-0.034	1.898
	0.403			0.41	1.087		0.429	8.891
	0.085			0.319	1.053		0.555
	0.002			0.094	0.116		0.193
				0.49	0.197		0.316
				0.705	1.021		0.867
				0.723			0.407
				0.921			0.005
				0.066			0.242
							0.473
Rep3	0.002	0.002	0.184	0.148	0.114	0.254	0.158	1.857	7.19
	0.001	0	0.006	0.969	0.894	1.092	0.982	0.933	4.108
	0.001	0	0.148	0.622	1.004	5.962	0.91	1.195	4.468
	0.004	0.006		0.232	0.487	1.756	0.599	1.527	5.602
	0.016	0.041		0.281	0.732	9.741	-0.085	0.879
	0.005	0.001		0.244	0.358	3.77	0.251	0.783
	0			0.828	0.601	2.98	0.423	1.361
	0			0.021	0.599		-0.004	1.773
	0.001			-0.026	1.56		0.087	1.584
	0.007			0.704	3.542		0.207	0.787
	0.006			0.442	0.752		0.768	1.043
	0.009			-0.075	0.706		0.371	0.77
	0			0.302	0.576		0.729	1.311
	0			0.331	1.397		-0.008	1.579
	0.001			0.309	0.98		0.424
					0.975
					0.161
